# Supplementary material for: Release from persistent T cell receptor engagement and blockade of aryl hydrocarbon receptor activity enhance IL-6-dependent mouse follicular helper T-like cell differentiation in vitro
Source: PLoS One. 2023 Jun 23;18(6):e0287746. doi: 10.1371/journal.pone.0287746 (PMC10289413; doi:10.1371/journal.pone.0287746)
Supplement: S1 Dataset — (XLSX) [file pone.0287746.s002.xlsx]

## Sheet: FCM data
"Sakamoto et al, Release from persistent T cell receptor engagement and blockade of aryl hydrocarbon receptor activity enhance mouse follicular helper T-like cell differentiation in vitro"
Figure 1D
	Cultured with	Sample No.	BCL6 ΔMFI	AV	SD
	None	1	515.51	562.8	41.3121
		2	581.02
		3	591.87
	Anti-IL2	4	582.555	596.218	18.6987
		5	620.105
		6	580.165
		7	602.045
	Anti-IL2Rs	8	938.23	858.028	79.9474
		9	909.88
		10	817.83
		11	766.17
	Anti-IL2/IL2Rs	12	2597.47	2471.99	107.785
		13	2410.3
		14	2521.55
		15	2358.65
Figure 4
BCL6	TGF-β1 (ng/mL)	Sample No.	BCL6 ΔMFI	ΔMFI AV	SD		RORγt	TGF-β1 (ng/mL)	Sample No.	BCL6 ΔMFI	ΔMFI AV	SD		FSC-A	TGF-β1 (ng/mL)	Sample No.	Mean FSC-A	AV	SD
3d	0	1	2245.32	2440.06	136.212		3d	0	1	10411.7	11172.6	601.329		3d	0	1	1.39021e+06	1.39052e+06	8054.72
		2	2467.92						2	11078.9						2	1.40624e+06
		3	2562.48						3	11856.6						3	1.38529e+06
		4	2484.5						4	11343.4						4	1.38423e+06
																25	1.38974e+06
																26	1.38741e+06
	1	5	3265.26	3293.89	51.0688			1	5	19095	19586.9	399.306			1	5	750647	735509	14432.5
		6	3351.2						6	19681.5						6	731509
		7	3238.87						7	19512.8						7	721497
		8	3320.21						8	20058						8	717892
																27	752067
																28	739440
3+2d	0	9	1147.74	1152.57	17.7772		3+2d	0	9	871.88	852.06	57.4826		3+2d	0	9	929621	915679	11670.6
		10	1177.65						10	897.01						10	911889
		11	1135.71						11							11	910868
		12	1149.18						12	787.29						12	905568
																29	905114
																30	931017
	1	13	1460.35	1474.92	15.8689			1	13	996.155	935.86	68.0035			1	13	655770	658127	16389.1
		14	1463.41						14	988.465						14	678133
		15	1493.89						15	855.985						15	654489
		16	1482.05						16	902.835						16	630616
																31	671043
																32	658709
5d	0	17	2309.11	2337.08	67.3201		5d	0	17	7155.74	7485.99	220.271		5d	0	17	1.37393e+06	1.3652e+06	8488.54
		18	2408.04						18	7605.78						18	1.37741e+06
		19	2374.12						19	7592.41						19	1.36059e+06
		20	2257.04						20	7590.01						20	1.35854e+06
																33	1.357e+06
																	1.36374e+06
	1	21	2348.87	2356.03	39.5156			1	21	12574.3	12668.6	261.929			1	21	996500	974292	14186.6
		22	2308.52						22	12398.6						22	963904
		23	2362.37						23	12681.1						23	969431
		24	2404.36						24	13020.6						24	972309
																33	985318
																34	958290
Figure 5A,B
DMEM		Sample No.	Upper Left	Upper Right	Lower Left	Lower Right		RPMI		Sample No.	Upper Left	Upper Right	Lower Left	Lower Right
	Experimental Abs	1	0.004	0.448	0.021	0.527			Experimental Abs	4	0.001	0.287	0.013	0.699
		2	0.003	0.4192	0.0202	0.5576				5	0.001	0.2699	0.0164	0.7127
		3	0.0027	0.4413	0.0164	0.5396				6	0.0009	0.2674	0.0165	0.7152
	Isotype Abs	1	0	0	0.999	0			Isotype Abs	4	0	0	0.999	0
		2	0.0001	0.0001	0.9993	0.0005				5	0	0.0001	0.9986	0.0013
		3	0.0001	0	0.9997	0.0002				6	0.0002	0	0.9988	0.001
Figure 5E
CXCR5	Medium	Sample No.	CXCR5 ΔMFI	AV	SD
	DMEM	1	92.24	71.33	15.3944
		2	70.41
		3	55.29
		4	67.38
	RPMI 1640	5	91.95	112.955	16.8287
		6	106.88
		7	128.05
		8	124.94
Figure 6
	CH-223191 (µM)	Sample No.	CXCR5 ΔMFI	AV	SD		PD-1 ΔMFI	AV	SD		ICOS ΔMFI	AV	SD
	0	1	64.67	77.3433	19.9253		4258.58	4284.86	32.4297		2426.85	2497.44	67.4682
		2	100.31				4274.89				2561.28
		3	67.05				4321.1				2504.18
	2	4	123.99	126.223	14.797		3943.4	3875.05	67.315		3000.51	2878.91	123.774
		5	142.01				3872.93				2883.15
		6	112.67				3808.82				2753.07
	5	7	144.94	152.22	15.7655		3531.38	3548.33	22.27		2744.81	2748.3	6.89873
		8	141.41				3540.05				2743.85
		9	170.31				3573.55				2756.25
	10	10	172.25	189.773	17.6361		3224.85	3209.64	13.2721		2751.47	2662.82	76.8656
		11	189.55				3200.41				2614.78
		12	207.52				3203.66				2622.2
Figure 7B,E,F
	AhR modulator	Sample No.	CXCR5 ΔMFI	AV	SD		PD-1 ΔMFI	AV	SD		ICOS ΔMFI	AV	SD
	control	1	117.95	140.183	18.2969		3495.21	3506.36	22.1948		2070.92	2073.79	31.3526
		2	153.08				3516.56				2117.45
		3	132.6				3481.85				2043.34
		4	157.1				3531.83				2063.43
	CH-223191	5	271.47	247.668	22.8196		2843.58	2744.64	71.1484		2309.84	2151.11	108.35
		6	254.19				2679.36				2126.99
		7	248.21				2710.94				2069.94
		8	216.8				2744.7				2097.69
	FICZ	9	60.47	63.7925	2.72206		3118.12	3155.75	32.2771		1735.93	1716.09	25.7788
		10	66.6				3151.28				1697.14
		11	62.79				3196.84				1690.74
		12	65.31				3156.77				1740.55
	ITE	13	69.41	58.5825	8.51248		3326.67	3407	55.6689		1894.53	1871.71	27.8042
		14	49.51				3420.48				1894.97
		15	60.56				3425.78				1838.77
		16	54.85				3455.06				1858.58
Figure 8A
	CH-223191 (µM)	Sample No.	CXCR5 ΔMFI	AV	SD
3d	0	1	41.29	61.7033	17.8313
		2	74.24
		3	69.58
	5	4	93.18	97.6433	16.5138
		5	83.82
		6	115.93
3+2d	0	1	112.36	134.093	19.7427
		2	139
		3	150.92
	5	4	295.16	284.023	19.1941
		5	295.05
		6	261.86
5d	0	1	56.27	62.8867	6.16161
		2	68.46
		3	63.93
	5	4	74.59	64.5867	13.5855
		5	70.05
		6	49.12
Figure 8B
1st culture	2nd culture	Sample No.	CXCR5 ΔMFI	AV	SD
(−)	(−)	1	110.97	153.677	37.6379
		2	168.05
		3	182.01
(−)	CH-223191	4	213	191.703	18.657
		5	183.87
		6	178.24
CH-223191	(−)	7	319.46	331.57	29.8575
		8	365.58
		9	309.67
CH-223191	CH-223191	10	307.11	297	9.25037
		11	288.96
		12	294.93
Figure 9
	Th0					Tfh-CH					CD4+ T cells from MLN					CD4+ T cells from SPL
	Sample No.	BCL6 MFI	AV	SD		Sample No.	BCL6 MFI	AV	SD		Sample No.	BCL6 MFI	AV	SD		Sample No.	BCL6 MFI	AV	SD
	1	509.41	513.513	4.2631		1	1042.29	1187.68	142.093		1	750.8	728.28	30.0566		1	1250.21	950.904	193.648
	2	513.21				2	1024.23				2	739.89				2	1214.67
	3	517.92				3	1290.63				3	694.15				3	825.42
	4	232.53				4	1314.22									4	826.99
						5	1267.03									5	871.25
																6	856.39
																7	811.4

## Sheet: sFIg FCM data
"Sakamoto et al, Release from persistent T cell receptor engagement and blockade of aryl hydrocarbon receptor activity enhance mouse follicular helper T-like cell differentiation in vitro"
S3A Fig
3d	TGF-β1(ng/mL)	Sample No.	% of All	AV	SD		CFSE MFI	AV	SD
	0	1	34.21	30.745	2.37495		13812.6	14053.2	303.906
		2	30.21				14498.3
		3	29.69				13961.5
		4	28.87				13940.6
	0.1	5	60.92	61.13	0.766203		9816.16	9841.33	72.0285
		6	61.52				9872.18
		7	61.92				9922.04
		8	60.16				9754.93
	1	9	67.87	68.045	0.726888		8818.88	8686.79	138.672
		10	69.11				8733.3
		11	67.71				8492.3
		12	67.49				8702.68
3+2d	TGF-β1 (ng/mL)	Sample No.	% of All	AV	SD		CFSE MFI	AV	SD
	0	1	26.05	25.3275	1.16018		2320.03	2324.87	50.0557
		2	24.1				2341.36
		3	26.55				2259.23
		4	24.61				2378.84
	0.1	5	40.45	41.1875	0.902233		2193.04	2205.06	94.0005
		6	42.49				2146.21
		7	40.76				2341.46
		8	41.05				2139.52
	1	9	52.73	51.4375	1.34594		2527.29	2457.33	49.2591
		10	52.08				2447.06
		11	51.33				2411.7
		12	49.61				2443.28
S3B Fig
	TGF-β1 (ng/mL)	Sample No.	ICOS ΔMFI	AV	SD
	0	1	2958.98	2847.62	102.133
		2	2758.32
		3	2825.56
	1	4	2003.62	2027.04	35.1925
		5	2009.99
		6	2067.51
S4 Fig	(shown in "FCM data for Fig 4")
S6 Fig
	Cells	Sample No.	IL-21 ΔMFI	AV	SD		IL-17A ΔMFI	AV	SD
	Th17	1	568.57	642.27	64.5301		8553.68	9428.25	1282.71
		2	724.47				11276
		3	626.45				9318.04
		4	649.59				8565.26
	Tfh-like	5	511.61	596.247	66.1446		1650.72	1663.63	131.02
		6	609.98				1712.18
		7	672.07				1801.26
		8	591.33				1490.34
S7BC Fig
	Cells	Sample No.	IL-21 ΔMFI	AV	SD		IL-17A ΔMFI	AV	SD
	Th17	1	1078.17	1247.26	146.986		27919.7	27569.5	363.949
		2	1344.53				27595.8
		3	1319.07				27193.2
	Tfh-like	4	2256.01	3038.32	683.476		9192.2	9174.35	703.82
		5	3519.66				9869.08
		6	3339.29				8461.78
S8 Fig
	Cells	Sample No.	Upper Left (%)	Upper Right (%)	CD138+ (%)
	Tfh-like	1	0.0501	0.1034	0.1535
		2	0.0432	0.1141	0.1573
		3	0.0502	0.139	0.1892
		4	0.0758	0.3153	0.3911
	Th17	5	0.0117	0.022	0.0337
		6	0.0121	0.0312	0.0434
		7	0.0078	0.0268	0.0346
		8	0.012	0.038	0.05
S9 Fig	(shown in "FCM data for Fig 6")
S10 Fig	(shown in "FCM data for Fig 7B,E,F")
S11 Fig	(shown in "FCM data for Fig 8A")
S12B Fig
	CH-223191 (µM)	Sample No.	IL-21 ΔMFI	AV	SD		IL-17A ΔMFI	AV	SD		Upper Left (%)	Upper Right (%)	Lower Left (%)	Lower Right (%)
	0	1	1518.34	1500.99	51.3468		498.44	518.383	17.3604		0.0168	0.0306	0.4977	0.4549
		2	1541.42				526.6				0.0187	0.0338	0.4989	0.4486
		3	1443.22				530.11				0.021	0.0313	0.5182	0.4295
	2.5	4	1440.37	1510.96	67.6085		457.19	447.683	12.2642		0.0169	0.0218	0.5219	0.4394
		5	1517.37				452.02				0.02	0.0243	0.5031	0.4526
		6	1575.13				433.84				0.0182	0.0246	0.4917	0.4655
	5	7	1159.52	1105.42	49.5977		347.69	357.37	13.2571		0.02	0.0173	0.62	0.3427
		8	1062.1				372.48				0.0186	0.015	0.6601	0.3063
		9	1094.63				351.94				0.017	0.0105	0.6559	0.3166
S13 Fig
3d	CH-223191 (µM)	Sample No.	CCR7 ΔMFI	AV	SD		CXCR4 ΔMFI	AV	SD
	0	1	24.35	24.69	9.24469		13.95	15.1967	1.0826
		2	34.1				15.74
		3	15.62				15.9
	5	4	36.16	33.91	7.19392		18.57	17.45	1.42944
		5	39.71				15.84
		6	25.86				17.94
3+2d	CH-223191 (µM)	Sample No.	CCR7 ΔMFI	AV	SD		CXCR4 ΔMFI	AV	SD
	0	1	43.22	32.12	11.7011		3.92	5.3375	2.29501
		2	29.11				3.3
		3	16.99				8.42
		4	39.16				5.71
	5	5	49.43	35.795	11.7771		2.21	3.7275	1.57261
		6	31.09				5.49
		7	40.5				2.61
		8	22.16				4.6
S14 Fig
	Th0					Tfh-CH					CD4+ T cells from MLN					CD4+ T cells from SPL
	Sample No.	PD-1 MFI	AV	SD		Sample No.	PD-1 MFI	AV	SD		Sample No.	PD-1 MFI	AV	SD		Sample No.	PD-1 MFI	AV	SD
	1	431.65	424.203	9.13513		1	3153.57	3063.51	66.9624		1	2418.67	2143.43	364.643		1	2125.22	2213.06	250.281
	2	426.95				2	3064.84				2	1729.86				2	2495.42
	3	414.01				3	3034.54				3	2281.75				3	2018.54
						4	3154.98
						5	2983.91
						6	3010.7
						7	3042.06
	Th0					Tfh-CH					CD4+ T cells from MLN					CD4+ T cells from SPL
	Sample No.	CXCR5 MFI	AV	SD		Sample No.	CXCR5 MFI	AV	SD		Sample No.	CXCR5 MFI	AV	SD		Sample No.	CXCR5 MFI	AV	SD
	1	496.34	471.05	24.3583		1	637.01	675.033	50.8377		1	1149.86	1246.04	158.515		1	1783.7	2001.09	188.239
	2	506.06				2	609.32				2	1159.27				2	1899.3
	3	463.22				3	608.52				3	1429				3	1932.36
	4	454.73				4	694.1									4	2149.44
	5	460.73				5	668.84									5	2240.64
	6	445.22				6	665.35
						7	631.69
